# Supplementary material for: Spirulina platensis improves growth, oil content, and antioxidant activitiy of rosemary plant under cadmium and lead stress
Source: Sci Rep. 2023 May 17;13:8008. doi: 10.1038/s41598-023-35063-1 (PMC10192378; doi:10.1038/s41598-023-35063-1)
Supplement: Supplementary file 1 — Supplementary Information. [file 41598_2023_35063_MOESM1_ESM.xlsx]

## Sheet: Growth -Chemical analysis
Treat	Height- Cu I	PH -cut II	Root length I	RL -Cut II	No. branch I	No. branch II	Leaves F Wt I	Leaves F Wt II	Stem F Wt I	Stem F Wt II	Root F Wt I	root F Wt II	Leaf DWt	Leaves D Wt II	Stem D wt I	Stem D Wt-II			Treat	Ch a	Ch b	Carotenoids	TPP		Relative permeability	Lipid per	H2O2				SOD	Glutothion	Catalase	PPO	IAAO		Ascorbic A	Total antioxidant C	Phenolic	Flavonoids
Control	35	36	20	22	22	30	18.06	65.05	7.77	24.43	3.07	27.22	11.45	21.38	5.66	12.05			Control	0.76	0.35	0.44	1.55		18.08	116	0.056				745	32.15	48.13	59.1	13.85		389.5	0.5	17.2	340.33
control	35.5	35	21	24	19	28	20.92	64.36	8.79	22.65	3.43	25.99	10.58	20.56	4.91	11.37			control	0.76	0.35	0.43	1.54		21.08	118	0.081				755	36.17	44.38	66.33	14.85		369	0.46	17.18	345.59
control	35	35.5	21	23	21	29	21.81	65.76	6.32	23.84	3.76	26.91	10.4	20.52	5.52	11.86			control	0.76	0.35	0.43	1.54		19.58	117	0.069				745	34.16	46.25	62.72	14.35		379.25	0.48	17.19	343.97
S. platensis 0.1%	38.5	42	22	31	28	41	24.37	91.78	9.13	35.44	3.34	35.99	14.56	26.76	6.35	16.61			S. platensis 0.1%	0.92	0.43	0.57	1.92		16.13	112	0.056				918	40.19	46.87	61.5	3.6		727.75	0.906	32.47	516.15
Sp 0.1%	38	40	22	29	28	40	24.64	93.83	8.74	35.71	4.07	37.11	13.27	28.73	5.78	16.58			Sp 0.1%	0.93	0.44	0.59	1.96		15.13	106	0.052				882	42.2	50.62	68	3.95		727.75	0.846	32.25	522.16
Sp 0.1%	38	41	21	30	29	40.5	23.36	92.51	9.05	35.28	3.7	36.4	13.02	27.6	5.65	16.75			Sp 0.1%	0.92	0.43	0.58	1.93		15.63	109	0.054				900	41.19	48.75	64.75	3.75		727.75	0.876	32.36	510.14
Sp -0.2%	42	46	26	36	32	43	32.06	98.95	9.91	34.3	4.87	55.49	16.12	32.01	8.05	17			Sp -0.2%	1.05	0.49	0.77	2.31		14.46	94	0.047				1105	44.21	78.75	65.4	1.85		943	1.154	36.83	533.67
Sp -0.2%	42	44	26	35	33	44	30.92	101.7	9.52	37.11	4.19	54.06	15.55	29.11	8.66	16.37			Sp -0.2%	1.04	0.49	0.75	2.28		15.26	96	0.052				1145	48.23	69.37	73.33	1.85		963.5	1.184	36.26	532.07
Sp -0.2%	43	45	27	35.5	31	43.5	33.95	99.13	9.19	36.92	4.43	54.93	16.62	31.9	7.07	16.72			Sp -0.2%	1.04	0.49	0.76	2.29		14.86	95	0.049				1125	46.22	71.25	69.37	1.85		953.25	1.169	36.55	526.22
Sp-0.4%	40	43	21	33	30	41	25.88	95.75	9.34	36.7	3.95	49.02	14.07	29.4	5.6	16.65			Sp-0.4%	1.02	0.47	0.55	2.04		15.12	110	0.054				926	42.6	67.5	64.2	2.65		779	0.9	35.7	518.27
Sp-0.4%.	38	42	22	34	29	42	23.09	96.3	9.54	34.75	3.9	48.94	14	30.14	6.53	17.2			Sp-0.4%.	1.04	0.44	0.55	2.03		15.72	106	0.049				874	49.23	65.62	71.67	2.6		809.75	0.912	34.94	541.98
Sp-0.4%.	40	42.5	22	33.5	32	41.5	24.14	95.13	8.67	35.88	4.15	49.43	13.81	29.32	5.72	16.18			Sp-0.4%.	1.03	0.46	0.55	2.04		15.42	108	0.052				900	45.92	69.37	67.93	2.6		794.37	0.906	35.32	494.57
Cd	29	32	11.5	23	9	23	18.9	44.45	6.65	20.32	1.51	16.86	9.08	16.46	4.06	10.31			Cd	0.62	0.29	0.29	1.2		31.64	144	0.056				1472	123.79	256.88	71.7	19.05		615	0.716	22.29	414.01
Cd	28	31	12	21	10	25	19.54	42.35	7.08	18.87	1.48	18.11	9.1	15.79	5.12	10.14			Cd	0.63	0.29	0.29	1.21		29.1	142	0.129				1428	133.63	270	80	18.5		625.25	0.776	22	415.23
Cd	30	31.5	12	22	10	24	19.36	43.55	7.02	19.9	1.54	17.04	9.78	15.68	4.51	10.68			Cd	0.62	0.29	0.29	1.2		30.37	143	0.092				1450	128.71	260.63	75.85	18.8		620.13	0.746	22.15	408.25
Pb	35	36	18.5	22	19	29	19.16	57.68	7.5	22	3.59	25	10.45	18.65	5.25	11.1			Pb	0.74	0.32	0.37	1.43		26.21	138	0.087				1390.4	56.27	136.88	74.4	17.5		563.75	0.536	20.19	399.05
Pb	34	34	19	23	21	27	20.54	55.17	7.06	20.71	3.06	23.25	11.03	17.95	5.16	10.65			Pb	0.74	0.32	0.37	1.43		28.61	142	0.089				1422	62.29	140.63	80	16.35		584.25	0.556	20.41	395.87
Pb	35	35	19.5	22.5	21	28	19.8	56.28	7.49	21.66	3.13	24.14	10.75	18.75	4.68	10.95			Pb	0.74	0.32	0.37	1.43		27.41	140	0.088				1406.2	59.28	135	78.2	16.95		574	0.546	20.3	392.68
CdPb	34	32	18.49	23	15	27	18.02	56.8	7.85	20.98	2.8	19.24	10.02	18.4	4.44	11.05			CdPb	0.72	0.34	0.36	1.42		23.19	130	0.087				1394	94.04	208.13	73.2	16.7		553.5	0.626	20.43	414.01
CdPb	31.5	33.5	18.99	21	14	29	21.68	54.78	7.15	19.02	2.43	18.54	10.34	17.41	4.65	10.32			CdPb	0.72	0.34	0.36	1.42		26.19	124	0.082				1452	98.47	211.88	80	20.8		594.5	0.646	20.19	415.23
CdPb	32.5	32.5	18.5	22	14.67	28	19.15	55.49	6.73	19.85	2.46	19.34	10.85	17.76	4.66	10.84			CdPb	0.72	0.34	0.36	1.42		24.69	127	0.085				1423	96.26	210	76.6	16.8		574	0.636	20.31	408.25
Sp 0.1% +Cd	37.5	37	20.5	24	22	30	21.54	66.99	7.11	27.05	3.56	32.42	12.35	20.2	5.47	12.91			Sp 0.1% +Cd	0.78	0.36	0.43	1.57		19.08	116	0.063				1361.4	50.64	129.38	70.8	5.65		666.25	0.856	29.72	466.98
Sp 0.1% +Cd	36	36	21.5	26	19	29	23.49	67.66	8.07	25.44	3.45	29.95	11.91	22.36	5.5	13.19			Sp 0.1% +Cd	0.78	0.35	0.42	1.55		19.88	116	0.063				1416.2	57.27	136.88	78.67	5.65		686.75	0.876	30.13	454.59
Sp 0.1% +Cd	36.5	36.5	20.5	25	21.5	29.5	22.07	66.28	7.82	26.56	3.38	31.88	11.65	21.03	5.21	12.76			Sp 0.1% +Cd	0.78	0.35	0.43	1.56		19.48	116	0.063				1388.8	53.96	125.63	74.73	5.65		676.5	0.866	29.925	442.21
Sp 0.1%+Pb	37.5	40	20.5	29	24	33	21.72	79.46	8.62	30.95	3.97	35.07	12.19	25.58	5.34	15.61			Sp 0.1%+Pb	0.85	0.39	0.41	1.65		19	118	0.062				1174	44.21	97.5	67.2	4.6		594.5	0.733	24.71	423.63
Sp 0.15+Pb	38.5	39	21.5	28	25	30	23.43	81.17	8.34	31.49	3.16	33.64	13.87	25.39	5.94	15.18			Sp 0.15+Pb	0.84	0.4	0.45	1.69		19.66	114	0.061				1226	51.24	106.88	74.33	5.1		656	0.739	24.74	427.71
Sp 0.1%+Pb	36	39.5	21	28.5	24	31.5	23.11	80.77	7.35	31.07	3.68	34.51	12.71	25.34	5.79	15.7			Sp 0.1%+Pb	0.84	0.4	0.43	1.67		19.33	116	0.062				1200	47.73	99.37	70.77	4.85		625.25	0.736	24.73	426.84
Sp 0.1%+Cd Pb	36.5	37	21	27.5	22	32	23.17	80.39	8.41	29.4	3.74	32.61	11.21	24.17	5.84	14.26			Sp 0.1%+Cd Pb	0.8	0.34	0.43	1.57		17.9	110	0.054				1300	49.84	103.13	69.3	5.35		625.25	0.854	29.64	439.38
Sp 0.1%+Cd Pb	37.5	36.5	20	29	24	30	20.8	78.03	7.93	28.35	3.47	32.13	12.14	23.9	5.4	14.47			Sp 0.1%+Cd Pb	0.8	0.34	0.42	1.56		18.36	118	0.064				1347	55.26	105	76.33	5.3		656	0.858	29.21	443.63
Sp 0.1%+Cd Pb	37	36.5	22	28.25	23	31	23.33	79.66	7.81	29.63	3.25	32.48	12.76	23.89	5.2	14.67			Sp 0.1%+Cd Pb	0.8	0.34	0.43	1.57		18.13	114	0.059				1323.5	52.55	101.25	72.82	5.35		640.63	0.856	29.43	442.21

## Sheet: Oil %- yield
			Oil % cut I	% Cut II	Wt cut II	Wt cut I	oil yield cut II	yield 1st cut	yield 1st cut	yield cut II					Treatments	Oil %√√		Oil %√√			1+ 2nd cut √			Pot area m2	No pots/fed								No
		Control	0.3362	0.2106	65.06	20.26	0.137016	0.0681141	0.0683066	0.137277	Control	final				1st cut√	2nd cut √	1st cut√	2nd cut √	cut I+II	% increase1+2			0.07065	59448								59448		L/Fed	L/Fed
		Control	0.3381	0.2114	92.71	24.12	0.137537	0.0684991			Control	Oil % cut I	Oil % cut II		Control (H2O)	0.337	0.211	increase%	increase%	0.548													yield cut II	yield 1st cut	yield 1st cut	yield cut II
		Control	0.33715	0.211	99.93	32.31	0.137277	0.0683066			Control	0.3372	0.211		S. platensis 0.10%	0.483	0.234	43.3234	10.9005	0.717	30.89											Control	0.137	0.0681	8.09681	16.2887
		S. platensis 0.1%	0.4827	0.2338	95.73	24.37	0.216756	0.116427	0.116463	0.217266	S. platensis 0.1%	0.4829	0.2344		S. platensis 0.20%	0.527	0.244	56.3798	15.6398	0.77	40.58												0.1375	0.0685	8.14437	16.3482
		S. platensis 0.1%	0.483	0.2349	43.45	19.27	0.217776	0.1165			S. platensis 0.1%	0.5268	0.2436		S. platensis 0.40%	0.5	0.236	48.368	11.8483	0.736	34.27												0.1373	0.0683	8.12059	16.3244
		S. platensis 0.1%	0.48285	0.23435	56.38	19.83	0.217266	0.116463			S. platensis 0.1%	0.4998	0.2365		Cd (100ppm)	0.225	0.172	-33.2344	-18.4834	0.397	-27.57											S. platensis 0.1%	0.2168	0.1164	13.8395	25.7766
		S. platensis 0.2%	0.5247	0.2422	55.69	19.62	0.24203	0.169531	0.170193	0.24338	S. platensis 0.2%	0.2247	0.1722		Pd (100ppm)	0.335	0.193	-0.593472	-8.53081	0.528	-3.61												0.2178	0.1165	13.8514	25.8955
			0.5288	0.2449	66.98	22.37	0.244729	0.170855				0.3352	0.1935		Cd Pd (each at100ppm)	0.253	0.189	-24.9258	-10.4265	0.442	-19.4												0.2173	0.1165	13.8514	25.8361
			0.52675	0.24355	80.47	22.75	0.24338	0.170193				0.2532	0.1885		S. platensis 0.10%+Cd	0.377	0.213	11.8694	0.947867	0.59	7.74											S. platensis 0.2%	0.242	0.1695	20.1529	28.7728
		S. platensis 0.4%	0.505	0.2359	79.36	22.43	0.225827	0.123069	0.121789	0.226354	S. platensis 0.4%	0.3774	0.2117		5- S. platensis 0.10%+ Pd	0.455	0.217	35.0148	2.8436	0.672	22.61												0.2447	0.1709	20.3193	29.0938
			0.4945	0.237			0.22688	0.12051				0.4548	0.2171		4- S. platensis 0.10%+Cd Pd	0.405	0.212	20.178	0.473934	0.617	12.57	Pot(ml)	Pot(ml)	59448									0.2434	0.1702	20.2361	28.9393
			0.49975	0.23645			0.226354	0.121789				0.4049	0.2129									Yield/2plants	Yield/2plants	No Pots/fed								S. platensis 0.4%	0.2258	0.1231	14.6361	26.8467
		Cd (100ppm)	0.2237	0.172			0.074734	0.043107	0.0432901	0.0748209	Cd (100ppm)				Treatments	Oil yield √	√	Oil yield √			Treatments	Oil yield X 2 √	√ X 2	Oil yield ml/ Fed√	Oil yield ml/ Fed√	Oil yield l/ Fed√				Treatments			0.2269	0.1205	14.327	26.9775
			0.2256	0.1724			0.0749078	0.0434731								1st cut	2nd cut	1st cut	2nd cut			1st cut	2nd cut	1st cut	2nd cut	1st cut	2nd cut	Sum 1+II	%increase				0.2264	0.1218	14.4815	26.918
			0.22465	0.1722			0.0748209	0.0432901							Control (H2O)	0.068	0.137	increase%	increase%		Control (H2O)	0.136	0.274	8084.93	16288.7	8.08493	16.2887	24.3737		Control (H2O)		Cd (100ppm)	0.0747	0.0431	5.12442	8.88153
		Pb (100ppm)	0.3359	0.1929			0.108757	0.066609	0.0664702	0.162111	Pb (100ppm)				S. platensis 0.1%	0.116	0.217	70.5882	58.3942		S. platensis 0.10%	0.232	0.434	13791.9	25800.4	13.7919	25.8004	39.5924	62.439	S. platensis 0.10%			0.0749	0.0435	5.17197	8.90531
			0.3345	0.194			0.188591	0.0663313							S. platensis 0.2%	0.17	0.243	150	77.3723		S. platensis 0.20%	0.34	0.486	20212.3	28891.7	20.2123	28.8917	49.104	101.463	S. platensis 0.20%			0.0748	0.0433	5.1482	8.89342
			0.3352	0.19345			0.188986	0.0664702							S. platensis 0.4%	0.122	0.226	79.4118	64.9635		S. platensis 0.40%	0.244	0.452	14505.3	26870.5	14.5053	26.8705	41.3758	69.7561	S. platensis 0.40%		Pb (100ppm)	0.1088	0.0666	7.91847	12.9359
		Cd Pb (each at100ppm)	0.2528	0.1884			0.10492	0.0495994	0.049668	0.104976	Cd Pb (each at100ppm)				Cd (100ppm)	0.043	0.075	-36.7647	-45.2555		Cd (100ppm)	0.086	0.15	5112.53	8917.2	5.11253	8.9172	14.0297	-42.439	Cd (100ppm)			0.1886	0.0663	7.8828	22.4238
			0.2535	0.1886			0.105031	0.0497367							Pd (100ppm)	0.066	0.162	-2.94118	18.2482		Pb (100ppm)	0.132	0.324	7847.13	19261.1	7.84713	16.88	24.7271	1.45018	Pb (100ppm)			0.189	0.0665	7.90658	22.4713
			0.25315	0.1885			0.104976	0.049668							Cd Pd (each at100ppm)	0.05	0.105	-26.4706	-23.3577		Cd Pb (each at100ppm)	0.1	0.21	5944.8	12484.1	5.9448	12.4841	18.4289	-24.3902	Cd Pb (each at100ppm)		Cd Pb (each at100ppm)	0.1049	0.0496	5.89724	12.4722
		S. platensis 0.1%+Cd	0.3796	0.2115			0.141663	0.0849165	0.0844132	0.141763	S. platensis 0.1%+Cd				S. platensis 0.10%+Cd	0.084	0.142	23.5294	3.64964		S. platensis 0.10%+Cd	0.168	0.284	9987.26	16883.2	9.98726	19.26	29.2473	19.9953	S. platensis 0.10%+Cd			0.105	0.0497	5.90913	12.4841
			0.3751	0.2118			0.141864	0.0839099							5- S. platensis 0.10%+ Pd	0.103	0.175	51.4706	27.7372		5- S. platensis 0.10%+ Pb	0.206	0.35	12246.3	20806.8	12.2463	20.8068	33.0531	35.6098	5- S. platensis 0.10%+ Pb			0.105	0.0497	5.90913	12.4841
			0.37735	0.21165			0.141763	0.0844132							4- S. platensis 0.10%+Cd Pd	0.091	0.17	33.8235	24.0876		4- S. platensis 0.10%+Cd Pb	0.182	0.34	10819.5	20212.3	10.8195	20.2123	31.0318	27.3171	4- S. platensis 0.10%+Cd Pb		S. platensis 0.1%+Cd	0.1417	0.0849	10.0943	16.8476
		S. platensis 0.1%+ Pb	0.4496	0.2182			0.175586	0.102284	0.103456	0.1747	S. platensis 0.1%+ Pb																						0.1419	0.0839	9.97537	16.8713
			0.4599	0.216			0.173815	0.104627																									0.1418	0.0844	10.0348	16.8594
			0.45475	0.2171			0.1747	0.103456																								S. platensis 0.1%+ Pb	0.1756	0.1023	12.1631	20.8781
		S. platensis 0.1%+Cd Pb	0.4016	0.2126			0.169293	0.0900789	0.0908079	0.169532	S. platensis 0.1%+Cd Pb																						0.1738	0.1046	12.4365	20.6641
			0.4081	0.2132			0.169771	0.0915368																									0.1747	0.1035	12.3057	20.7711
			0.40485	0.2129			0.169532	0.0908079																								S. platensis 0.1%+Cd Pb	0.1693	0.0901	10.7125	20.1291
																																	0.1698	0.0915	10.879	20.1885
																																	0.1695	0.0908	10.7958	20.1529

## Sheet: Oil %
1st cut√	2nd cut √	Cut I + II	% increase1+2	Treatments √
0.3372	0.211	0.5482		1- Control (H2O)
0.4829	0.2344	0.7173	30.8942	2-S. platensis 0.10%
0.5268	0.2436	0.7704	40.5839	6- S. platensis 0.20%
0.4998	0.236	0.7358	34.2701	7- S. platensis 0.40%
0.2247	0.1722	0.3969	-27.573	10-Cd (100ppm)
0.3352	0.193	0.5282	-3.61314	8-Pd (100ppm)
0.2532	0.1885	0.4417	-19.3978	9-Cd Pd(each at100ppm)
0.3774	0.213	0.5904	7.73723	3--S. platensis 0.10%+Cd
0.4548	0.2171	0.6719	22.6095	5--S. platensis 0.10%+ Pd
0.4049	0.212	0.6169	12.573	4--S. platensis 0.10%+Cd Pd
